# Supplementary material for: Effect of Dietary Addition of Lentinus edodes on Rumen Flora, Lactation, and Health of Dairy Goats
Source: Animals (Basel). 2025 Feb 26;15(5):676. doi: 10.3390/ani15050676 (PMC11899011; doi:10.3390/ani15050676)
Supplement: Supplementary file 1 [file animals-15-00676-s001.zip]

Archive with 6 entries (5 files):
- Supplementary materials/Figure S1.tif
- Supplementary materials/Figure S2.tif
- Supplementary materials/Figure S3.tif
- Supplementary materials/Figure S4.tif
- Supplementary materials/Table S1-3.xlsx
- Supplementary materials/
