# Supplementary material for: Effect of Dietary Addition of Lentinus edodes on Rumen Flora, Lactation, and Health of Dairy Goats
Source: Animals (Basel). 2025 Feb 26;15(5):676. doi: 10.3390/ani15050676 (PMC11899011; doi:10.3390/ani15050676)
Supplement: Supplementary file 1 [file animals-15-00676-s001.zip › Supplementary materials/Table S1-3.xlsx]

## Sheet: Table S1
Nutritional level of LE
Nutrient levels,%
Crude protein	21.8
Neutral detergent fiber	18.6
Acid detergent fiber	10.85
Ethyl extract	3.51
Crude ash	26.7

## Sheet: Table S2
Class	Metabolite name	VIP	RT (min)	Mass error (ppm)	lon (m/z)	Fold change	P-Value	Positive / Negative
Alkaloids	Trigonelline	2.13881	0.84	6.08	138.056	0.402343	0.0297039	ESI+
Alkaloids	Xanthine	1.94807	0.836	6.22	153.042	0.179204	0.0461169	ESI+
Amino acids	4-AMINOBUTANOATE	2.03845	0.834	10.87	86.0612	0.722726	0.0371775	ESI+
Amino acids	D-Pipecolinic acid	1.80317	3.217	7.36	130.087	0.587368	0.030809	ESI+
Amino acids	Guanidinosuccinic acid	1.97594	0.846	2.83	176.067	8.95025	0.0366763	ESI+
Amino acids	L-Tyrosine	2.44009	0.839	6.87	182.082	0.570405	0.00469565	ESI+
Benzenoids	1-Naphthol	1.97871	5.055	6.2	145.066	1.16719	0.018395	ESI+
Benzenoids	4-Hydroxybenzophenone	1.98974	5.809	6.47	199.077	1.27166	0.0157045	ESI+
Benzothiazoles	2-Hydroxybenzothiazole	1.88612	0.062	-8.95	150.001	0.898071	0.0322772	ESI-
Carbohydrates	D-Arabitol	2.22833	14.637	-8.31	151.06	0.838784	0.00500587	ESI-
Carbohydrates	Xylitol	2.19951	14.88	-8.09	151.06	0.85161	0.00932922	ESI-
Carbohydrates	D-Mannitol	2.15372	15.73	-6.53	181.071	0.832672	0.00835907	ESI-
Cinnamaldehydes	trans-Cinnamaldehyde	1.7737	8.989	6.62	133.066	0.906769	0.0282187	ESI+
Fatty acids	Ethylmalonic acid	2.0653	1.51	7.7	133.051	0.748312	0.00959632	ESI+
Fatty acids	Fumaric acid	1.69622	1.361	-11.75	115.002	1.63266	0.0397175	ESI-
Fatty acids	Ethylmalonic acid	1.70581	1.443	-10.54	131.034	1.25468	0.0405627	ESI-
Fatty acids	Decanoic acid	1.89761	14.584	-6.48	171.138	0.872677	0.0308766	ESI-
Fatty acids	(Z)-5,8,11-trihydroxyoctadec-9-enoic acid	2.12714	6.865	-1.24	329.233	0.807568	0.0129777	ESI-
Glycerophospholipids	LysoPE(16:0)	1.85313	9.969	5.31	454.295	3.11915	0.0156017	ESI+
Glycerophospholipids	LysoPA(i-12:0/0:0)	2.36663	10.707	-1.72	353.173	0.728776	0.00233817	ESI-
Glycerophospholipids	LysoPE(15:0/0:0)	1.91322	9.255	-1.2	438.262	1.6304	0.0241413	ESI-
Glycerophospholipids	LysoPG(16:0)	2.54563	14.432	-1.06	483.272	1.6517	0.000344233	ESI-
Organooxygen compounds	Isophorone	1.665	8.199	6.49	139.113	0.675753	0.0426792	ESI+
Organooxygen compounds	2,5-Dihydroxybenzaldehyde	1.94117	1.248	-9.75	137.023	0.920193	0.0379381	ESI-
Organooxygen compounds	D-Quinic acid	1.99937	1.217	-5.36	191.055	1.29499	0.0188013	ESI-
Phenols	N-Acetyldopamine	2.24547	0.831	6.52	196.098	0.673144	0.0147028	ESI+
Purines	Adenine	1.84809	0.926	-9.91	134.046	2.42889	0.0198265	ESI-
Pyridines	Nicotinamide	1.84672	0.823	8.13	123.056	0.615152	0.0275244	ESI+
Pyridines	RICININE	1.67489	1.226	5.75	147.056	1.28642	0.0361972	ESI+
Pyridines	Nicotinic acid	1.72321	1.218	-11.3	122.023	1.25339	0.0227944	ESI-
Pyrimidines	Uracil	1.91576	0.825	9.82	113.036	0.297517	0.0351577	ESI+
Quinolines	Salsolinol	2.22397	0.834	5.97	180.103	0.710411	0.0139184	ESI+

## Sheet: Table S3
Class	Metabolite name	VIP	RT (min)	Mass error (ppm)	Lon (m/z)	Fold Change	P-Value	Postive/Negtive
Amino acids	Creatinine	2.00191	0.777	7.17	114.067	1.15527	0.0143411	ESI+
Amino acids	D-Proline	2.52835	1.215	7.57	116.071	3.263	5.59938e-05	ESI+
Amino acids	L-HOMOCYSTEINE THIOLACTONE	1.86697	1.22	7.24	118.033	0.871673	0.0252146	ESI+
Amino acids	L-Homoserine	2.60467	3.258	7.36	120.066	0.19285	0.00408272	ESI+
Amino acids	L-Pyroglutamic acid	1.47907	1.218	5.82	130.051	1.5312	0.0435164	ESI+
Amino acids	L-Glutamic acid	2.32898	1.069	4.71	148.061	1.91235	0.00121902	ESI+
Amino acids	2-Phenylglycine	1.84468	0.825	5.14	134.061	2.07279	0.0374198	ESI+
Amino acids	D-Tryptophan	2.39335	3.681	5.34	205.098	2.06825	0.000467334	ESI+
Amino acids	L-Glutamic acid	2.19879	0.763	-8.52	146.045	0.527802	0.00338747	ESI-
Amino acids	N-Isovalerylglycine	1.87816	3.774	-6.7	158.081	1.20658	0.021535	ESI-
Amino acids	N-Acetyl-DL-norvaline	2.12304	3.439	-6.64	158.081	0.276761	0.0231014	ESI-
Amino acids	N-Acetyl-D-alloisoleucine	2.25354	4.455	-5.62	172.097	1.22787	0.00559423	ESI-
Amino acids	Hexanoylglycine	2.46186	3.665	-5.44	172.097	0.558301	0.00170646	ESI-
Amino acids	L-threo-3-Phenylserine	1.83586	14.434	-5.31	180.066	1.099	0.0454958	ESI-
Amino acids	N-Acetyl-L-methionine	1.84991	3.492	-4.33	190.054	0.378548	0.0232663	ESI-
Amino acids	Capryloylglycine	2.05902	6.604	-3.71	200.128	1.81813	0.0352703	ESI-
Benzenoids	BENZOYLFORMIC ACID	1.92682	4.138	-7.61	149.023	0.819859	0.0372897	ESI-
Benzenoids	Epinephrine	2.26717	4.57	-4.9	182.081	1.20778	0.00355812	ESI-
Carbohydrates	α-Lactose	1.88379	0.866	4.36	325.114	1.12216	0.0240668	ESI+
Carbohydrates	D-Arabitol	2.22251	14.668	-7.38	151.06	1.78667	0.009262	ESI-
Carbohydrates	Ethyl-beta-glucuronide	2.29319	0.733	-3.05	221.066	1.18123	0.00582657	ESI-
Carbohydrates	N-Acetylneuraminic acid	2.05625	0.783	-0.65	308.099	0.532044	0.0372295	ESI-
Cinnamaldehydes	trans-Cinnamaldehyde	1.78194	8.966	5.24	133.065	0.875344	0.04448	ESI+
Cinnamic acids	trans-Cinnamic acid	2.00473	4.811	-7.78	147.044	0.837016	0.011671	ESI-
Fatty acids	2-Hydroxy-2-methylbutyric acid	2.06158	3.232	-11.65	117.054	0.649113	0.0126709	ESI-
Fatty acids	Itaconic acid	1.53037	0.836	-10.12	129.018	0.671996	0.0397607	ESI-
Fatty acids	FA 18:1+3O	2.38133	7.479	-0.32	329.233	1.21098	0.00397788	ESI-
Fatty Acyls	trans-10-Heptadecenoic acid	2.03337	13.186	-0.24	267.233	0.348213	0.0101131	ESI-
Glycerophospholipids	LysoPC(18:1)	1.56981	10.166	3.9	522.357	0.834993	0.0483505	ESI+
Glycerophospholipids	LysoPE(15:0/0:0)	1.95689	9.169	-0.37	438.262	1.20848	0.0301427	ESI-
Glycerophospholipids	LysoPE(16:0)	2.23962	9.742	-0.32	452.278	1.23074	0.00809379	ESI-
Glycerophospholipids	LysoPE(18:3)	2.12544	8.876	-0.63	474.262	1.33126	0.0232977	ESI-
Glycerophospholipids	LysoPE(18:2)	2.00454	9.702	-0.92	476.278	1.37622	0.0461324	ESI-
Glycerophospholipids	LysoPE(18:0)	1.70535	11.051	-0.54	480.309	0.811528	0.0298477	ESI-
Glycerophospholipids	LysoPE(20:3)	2.30485	10.138	-0.71	502.294	1.20897	0.00538668	ESI-
Glycerophospholipids	LysoPE(22:4)	1.82477	10.456	-0.94	528.309	4.73452	0.0265336	ESI-
Indoles	trans-3-Indoleacrylic acid	2.17295	3.395	5.48	188.072	1.40175	0.00643024	ESI+
Inorganic acid	Phosphoric acid	1.93265	0.753	9.34	98.9851	1.50438	0.0435426	ESI+
Keto acids	ACETOACETATE	2.20791	0.757	8.91	103.04	2.41461	0.00274368	ESI+
Nucleosides	Cytidine	2.15792	3.684	5.84	244.094	1.25808	0.00294819	ESI+
Nucleosides	Uridine	1.54864	1.262	-2	243.062	0.81577	0.0427087	ESI-
Nucleotides	Guanosine 5'-diphosphate	1.87835	1.216	4.04	444.033	1.17672	0.0373805	ESI+
Organic sulfuric acids and derivatives	Phenol sulfate	2.44803	3.961	-5.69	172.99	1.46647	0.000430753	ESI-
Peptides	D-Ala-D-ala	1.85973	3.722	5.51	161.093	0.449035	0.0375421	ESI+
Peptides	Prolylleucine	1.64765	5.018	5.07	229.156	0.499661	0.031051	ESI+
Peptides	Glycyl-L-leucine	1.69284	2.638	-4.54	187.108	2.14501	0.0437716	ESI-
Peptides	Leucylleucyltyrosine	1.53371	4.191	-0.59	406.235	1.94022	0.0139009	ESI-
Phenols	Homovanillic acid	2.47788	4.486	-5.13	181.05	0.616473	0.00657466	ESI-
Pyridines	Pyridine	1.84153	1.218	13.1	80.0505	0.883675	0.0219653	ESI+
Pyrimidines	Uracil	1.80763	1.226	7.57	113.035	1.17101	0.0218989	ESI+
